# Supplementary material for: Xbp1s-FoxO1 axis governs lipid accumulation and contractile performance in heart failure with preserved ejection fraction
Source: Nat Commun. 2021 Mar 16;12:1684. doi: 10.1038/s41467-021-21931-9 (PMC7966396; doi:10.1038/s41467-021-21931-9)
Supplement: Supplementary file 4 — Source Data [file 41467_2021_21931_MOESM4_ESM.xlsx]

## Sheet: Fig. 1b
	CTR				HFpEF
WT	1.2	1.1	1.6	2.3	13.5	16.5	17.6	15.4
XBP1 TG	2.1	2.7	1.1	0.9	5.6	4.1	5	4.8
Two-way ANOVA	Ordinary
Alpha	0.05
Source of Variation	% of total variation	P value	P value summary	Significant?
Interaction	22.0266	<0.0001	****	Yes
Row Factor	20.8442	<0.0001	****	Yes
Column Factor	54.7067	<0.0001	****	Yes
Šídák's multiple comparisons test	Mean Diff.	95.00% CI of diff.	Below threshold?	Summary	Adjusted P Value
WT:CTR vs. WT:HFpEF	-14.2	-16.5443 to -11.8557	Yes	****	<0.0001
WT:CTR vs. XBP1:CTR	-0.15	-2.49433 to 2.19433	No	ns	>0.9999
WT:CTR vs. XBP1:HFpEF	-3.325	-5.66933 to -0.980667	Yes	**	0.0047
WT:HFpEF vs. XBP1:CTR	14.05	11.7057 to 16.3943	Yes	****	<0.0001
WT:HFpEF vs. XBP1:HFpEF	10.875	8.53067 to 13.2193	Yes	****	<0.0001
XBP1:CTR vs. XBP1:HFpEF	-3.175	-5.51933 to -0.830667	Yes	**	0.0067

## Sheet: Fig. 1d
	CTR				HFpEF
WT	1	0.9	1.2		1.3	1.5	1.4
XBP1 TG	0.4	0.3	0.2		0.6	0.4	0.8
Two-way ANOVA	Ordinary
Alpha	0.05
Source of Variation	% of total variation	P value	P value summary	Significant?
Interaction	0.147059	0.6996	ns	No
Row Factor	77.7941	<0.0001	****	Yes
Column Factor	14.7059	0.0039	**	Yes
Šídák's multiple comparisons test	Mean Diff.	95.00% CI of diff.	Below threshold?	Summary	Adjusted P Value
WT:CTR vs. WT:HFpEF	-0.366667	-0.774951 to 0.0416176	No	ns	0.0834
WT:CTR vs. XBP1:CTR	0.733333	0.325049 to 1.14162	Yes	**	0.0015
WT:CTR vs. XBP1:HFpEF	0.433333	0.0250491 to 0.841618	Yes	*	0.0369
WT:HFpEF vs. XBP1:CTR	1.1	0.691716 to 1.50828	Yes	****	<0.0001
WT:HFpEF vs. XBP1:HFpEF	0.8	0.391716 to 1.20828	Yes	***	0.0008
XBP1:CTR vs. XBP1:HFpEF	-0.3	-0.708284 to 0.108284	No	ns	0.1895

## Sheet: Fig.1f
	AdenoGFP				AdenoXBP1s
FoxO1	1.1	1.2	1.1	1	0.4	0.2	0.3	0.2
Kolmogorov-Smirnov test
P value	0.0286
Exact or approximate P value?	Exact
P value summary	*
Significantly different (P < 0.05)?	Yes
Kolmogorov-Smirnov D	1

## Sheet: Fig.1h
FoxO1
	AdenoGFP				AdenoXBP1s
Cytosol	1	1.3	1.2	1.1	0.4	0.5	0.4	0.3
	AdenoGFP				AdenoXBP1s
Nucleus	1.1	1.1	1.2	0.9	0.1	0.2	0.13	0.24
Cytosol
Kolmogorov-Smirnov test
P value	0.0286
Exact or approximate P value?	Exact
P value summary	*
Significantly different (P < 0.05)?	Yes
Kolmogorov-Smirnov D	1
Nucleus
Kolmogorov-Smirnov test
P value	0.0286
Exact or approximate P value?	Exact
P value summary	*
Significantly different (P < 0.05)?	Yes
Kolmogorov-Smirnov D	1

## Sheet: Fig. 1j
	CTR					AdGFP					AdXBP1s
DMSO	1	1.1	1.2	1.3	1.2	1.1	1.2	1.1	0.9	1.2	0.5	0.4	0.3	0.2	0.3
MG132	1.3	1.4	1.5	1.4	1.6	1.4	1.5	1.3	1.3	1.5	1	1.2	1	0.7	0.9
Two-way ANOVA	Ordinary
Alpha	0.05
Source of Variation	% of total variation	P value	P value summary	Significant?
Interaction	4.14894	0.0099	**	Yes
Row Factor	27.3556	<0.0001	****	Yes
Column Factor	59.6505	<0.0001	****	Yes
Šídák's multiple comparisons test	Mean Diff.	95.00% CI of diff.	Below threshold?	Summary	Adjusted P Value
DMSO:CTR vs. DMSO:AdGFP	0.06	-0.201237 to 0.321237	No	ns	>0.9999
DMSO:CTR vs. DMSO:AdXBP1s	0.82	0.558763 to 1.08124	Yes	****	<0.0001
DMSO:CTR vs. MG132:CTR	-0.28	-0.541237 to -0.0187633	Yes	*	0.0285
DMSO:CTR vs. MG132:AdGFP	-0.24	-0.501237 to 0.0212367	No	ns	0.0923
DMSO:CTR vs. MG132:AdXBP1s	0.2	-0.0612367 to 0.461237	No	ns	0.264
DMSO:AdGFP vs. DMSO:AdXBP1s	0.76	0.498763 to 1.02124	Yes	****	<0.0001
DMSO:AdGFP vs. MG132:CTR	-0.34	-0.601237 to -0.0787633	Yes	**	0.0044
DMSO:AdGFP vs. MG132:AdGFP	-0.3	-0.561237 to -0.0387633	Yes	*	0.0155
DMSO:AdGFP vs. MG132:AdXBP1s	0.14	-0.121237 to 0.401237	No	ns	0.7744
DMSO:AdXBP1s vs. MG132:CTR	-1.1	-1.36124 to -0.838763	Yes	****	<0.0001
DMSO:AdXBP1s vs. MG132:AdGFP	-1.06	-1.32124 to -0.798763	Yes	****	<0.0001
DMSO:AdXBP1s vs. MG132:AdXBP1s	-0.62	-0.881237 to -0.358763	Yes	****	<0.0001
MG132:CTR vs. MG132:AdGFP	0.04	-0.221237 to 0.301237	No	ns	>0.9999
MG132:CTR vs. MG132:AdXBP1s	0.48	0.218763 to 0.741237	Yes	****	<0.0001
MG132:AdGFP vs. MG132:AdXBP1s	0.44	0.178763 to 0.701237	Yes	***	0.0002

## Sheet: Fig. 2b
FoxO1
	CTR	HFpEF
	0.8	3.23
	1.09	3.09
	1.01	3.3
	1.1	3.4
	0.98	3.06
	1.2	3.1
Kolmogorov-Smirnov test
P value	0.0022
Exact or approximate P value?	Exact
P value summary	**
Significantly different (P < 0.05)?	Yes
Kolmogorov-Smirnov D	1

## Sheet: Fig. 2d
FoxO1
	CTR	HFpEF
	1	2.5
	0.98	2.7
	1.02	2.4
	0.97	2.56
	1.03	2.68
	1.07	3
Kolmogorov-Smirnov test
P value	0.0022
Exact or approximate P value?	Exact
P value summary	**
Significantly different (P < 0.05)?	Yes
Kolmogorov-Smirnov D	1

## Sheet: Fig. 2e
CTR FoxO1	HFpEF FoxO1	CTR Pdk4	HFpEF pdk4	CTR P21	HFpEF p21
1.1	3.4	1.05	6.5	1.02	2.6
0.8	3.5	1.12	6.8	0.7	2.8
1	2.8	0.98	7.3	0.93	3.2
0.97	3.2	0.99	6.4	0.87	2.3
FoxO1
Kolmogorov-Smirnov test
P value	0.0286
Exact or approximate P value?	Exact
P value summary	*
Significantly different (P < 0.05)?	Yes
Kolmogorov-Smirnov D	1
PDK4
Kolmogorov-Smirnov test
P value	0.0286
Exact or approximate P value?	Exact
P value summary	*
Significantly different (P < 0.05)?	Yes
Kolmogorov-Smirnov D	1
p21
Kolmogorov-Smirnov test
P value	0.0286
Exact or approximate P value?	Exact
P value summary	*
Significantly different (P < 0.05)?	Yes
Kolmogorov-Smirnov D	1

## Sheet: Fig. 2f
CTR FoxO1	HFpEF FoxO1	CTR Pdk4	HFpEF pdk4	CTR P21	HFpEF p21
1.44	3.85	1.08	7.19	1.08	2.98
0.69	3.69	0.93	8.03	0.93	2.49
1.01	2.84	0.86	1.91	0.82	1.97
0.99	3.21	1.16	1.99	1.22	1.96
1.04	1.58	0.7	1.4	1.05	1.39
1.4	1.83	1.08	1.68	1.55	1.41
0.78	3.22	1.12	1.66	0.76	1.22
0.88	2.22	1.17	1.64	0.81	1.27
FoxO1
Kolmogorov-Smirnov test
P value	0.0002
Exact or approximate P value?	Exact
P value summary	***
Significantly different (P < 0.05)?	Yes
Kolmogorov-Smirnov D	1
PDK4
Kolmogorov-Smirnov test
P value	0.0002
Exact or approximate P value?	Exact
P value summary	***
Significantly different (P < 0.05)?	Yes
Kolmogorov-Smirnov D	1
p21
Kolmogorov-Smirnov test
P value	0.0186
Exact or approximate P value?	Exact
P value summary	*
Significantly different (P < 0.05)?	Yes
Kolmogorov-Smirnov D	0.75

## Sheet: Fig. 3b
EF%
	CTR					HFPEF
F/F	94.2	93.4	91.2	89.5		88.6	90.4	92.3	90.5
CKO	93.1	93.2	90.2	88.2		91.2	92.3	88.5	92.5	89.6
Two-way ANOVA	Ordinary
Alpha	0.05
Source of Variation	% of total variation	P value	P value summary	Significant?
Interaction	3.029	0.5187	ns	No
Row Factor	0.5275	0.7863	ns	No
Column Factor	7.362	0.3199	ns	No
Šídák's multiple comparisons test	Predicted (LS) mean diff.	95.00% CI of diff.	Below threshold?	Summary	Adjusted P Value
F/F:CTR vs. F/F:HFPEF	1.625	-2.675 to 5.925	No	ns	0.8397
F/F:CTR vs. CKO:CTR	0.9	-3.400 to 5.200	No	ns	0.989
F/F:CTR vs. CKO:HFPEF	1.255	-2.824 to 5.334	No	ns	0.9301
F/F:HFPEF vs. CKO:CTR	-0.725	-5.025 to 3.575	No	ns	0.9965
F/F:HFPEF vs. CKO:HFPEF	-0.37	-4.449 to 3.709	No	ns	0.9999
CKO:CTR vs. CKO:HFPEF	0.355	-3.724 to 4.434	No	ns	>0.9999

[truncated: 48 more sheets: Fig. 3d, Fig. 3e, Fig. 3f, Fig. 3g, Fig. 3i, Fig. 3j, Fig. 4b, Fig. 4d, Fig. 4e, Fig. 4g, Fig. 4i, Fig. 4j, Fig. 5b, Fig. 5c, Fig. 5e, Suppl. Fig. 1b, Suppl. Fig. 1c, Suppl. Fig. 1e, Suppl. Fig. 2b, Suppl. Fig. 2c …]
